# Supplementary material for: Electrosurgical-laceration and stabilization of two PASCAL devices using artificial intelligence-based procedural planning: a case report
Source: Eur Heart J Case Rep. 2025 Apr 25;9(5):ytaf202. doi: 10.1093/ehjcr/ytaf202 (PMC12053267; doi:10.1093/ehjcr/ytaf202)
Supplement: ytaf202_Supplementary_Data [file ytaf202_supplementary_data.zip]

Archive with 2 entries (2 files):
- Video 1 - 4D Preprocedural Assessment.mp4
- Video 2 - Procedure.mp4
